# Supplementary material for: In Silico Prediction of New Inhibitors for Kirsten Rat Sarcoma G12D Cancer Drug Target Using Machine Learning-Based Virtual Screening, Molecular Docking, and Molecular Dynamic Simulation Approaches
Source: Pharmaceuticals (Basel). 2024 Apr 25;17(5):551. doi: 10.3390/ph17050551 (PMC11124053; doi:10.3390/ph17050551)
Supplement: Supplementary file 1 [file pharmaceuticals-17-00551-s001.zip]

Archive with 1 entries (1 files):
- pharmaceuticals-2916784-supplementary.pdf
